# Supplementary material for: Non-Adherence Tree Analysis (NATA)—An adherence improvement framework: A COVID-19 case study
Source: PLoS One. 2021 Feb 19;16(2):e0247109. doi: 10.1371/journal.pone.0247109 (PMC7895356; doi:10.1371/journal.pone.0247109)
Supplement: S1 Data — (ZIP) [file pone.0247109.s001.zip]

Archive with 3 entries (3 files):
- Failure Rates v3.xlsx
- NATA Weighted NARS per day v2.xlsx
- Table 1_NAFs, NARSs, NARs and WNARs from six studies.xlsx
