# Supplementary material for: Non-Adherence Tree Analysis (NATA)—An adherence improvement framework: A COVID-19 case study
Source: PLoS One. 2021 Feb 19;16(2):e0247109. doi: 10.1371/journal.pone.0247109 (PMC7895356; doi:10.1371/journal.pone.0247109)
Supplement: S1 Data — (ZIP) [file pone.0247109.s001.zip › Failure Rates v3.xlsx]

## Sheet: Scenario
NoP	100
Days of regimen	10
NAF	Count(NAF)	NARS	NAR	NAP	NAC1	NAC10
FORG	6	0.06	0.006	0.00598204	0.00598204	0.0582355
SIDE	4	0.04	0.004	0.00399201	0.00399201	0.0392106
OTHER	10	0.1	0.01	0.00995017	0.00995017	0.0951626
NAC	20
P(Discontinuation-1)	0.980199	wrong
P(Discontinuation-10)	0.181269	correct
Reliability	0.0198013		system will not fail
Non Reliability	0.980199		system will fail

## Sheet: Other NAF
									GrandNAC (Study 1)	1450
Age	subpopulation	nonadherence	%	% / day	WNAR				NAC (Study 1)	201
<26	201	6	0.0298507	0.00298507	0.000413793
26-45	201	2	0.00995025	0.000995025	0.000137931
>45	201	3	0.0149254	0.00149254	0.000206897
Limited access to medication (HeaAcc)					0.00012
Previous Knowledge (PriKno)					0.00015
ICTSys					8.12e-05
ManSys					5.34e-05

## Sheet: NAF Data
		Duration	Size	Non-Adhere	Factor 1	Factor 2	Factor 3	Factor 4	Factor 5	Factor 6	Others		Total
	Study 1	10	201	25	5	3	4				13		25
	Study 2	5	33	6		1		1			4		6
	Study 3	6	331	37		9			21		7		37
	Study 4	7	313	78		20				42	16		78
	Study 5	5	326	48		24			7	13	4		48
	Study 6	10	246	56		24	1		22		9		56
				NARS
					NoTabs	SidEff	NoMed	ClinImp	Forgot	NoSym	Other
				Study 1	0.0248756	0.0149254	0.0199005	0	0	0	0.0646766
				Study 2	0	0.030303	0	0.030303	0	0	0.121212
				Study 3	0	0.0271903	0	0	0.0634441	0	0.021148
				Study 4	0	0.0638978	0	0	0	0.134185	0.0511182
				Study 5	0	0.0736196	0	0	0.0214724	0.0398773	0.0122699
				Study 6	0	0.097561	0.00406504	0	0.0894309	0	0.0365854
	Average
				NAR
					NoTabs	SidEff	NoMed	ClinImp	Forgot	NoSym	Other
				Study 1	0.00248756	0.00149254	0.00199005	0	0	0	0.00646766
				Study 2	0	0.00606061	0	0.00606061	0	0	0.0242424
				Study 3	0	0.00453172	0	0	0.010574	0	0.00352467
				Study 4	0	0.00912825	0	0	0	0.0191693	0.0073026
				Study 5	0	0.0147239	0	0	0.00429448	0.00797546	0.00245399
				Study 6	0	0.0097561	0.000406504	0	0.00894309	0	0.00365854
	Average
				WNAR
		Duration	Size		NoTabs	SidEff	NoMed	ClinImp	Forgot	NoSym	Other
		10	201	Study 1	0.000344828	0.000206897	0.000275862	0	0	0	0.000896552
		5	33	Study 2	0	0.000137931	0	0.000137931	0	0	0.000551724
		6	331	Study 3	0	0.00103448	0	0	0.00241379	0	0.000804598
		7	313	Study 4	0	0.00197044	0	0	0	0.00413793	0.00157635
		5	326	Study 5	0	0.00331034	0	0	0.000965517	0.0017931	0.000551724
		10	246	Study 6	0	0.00165517	6.89655e-05	0	0.00151724	0	0.00062069
	Average	GrandNAC	1450
		Duration	Size		NoTabs	SidEff	NoMed	ClinImp	Forgot	NoSym	Other		NAC:NoP
	Study 1	10	201	25	5	3	4				13		0.124378
	NARS				0.0248756	0.0149254	0.0199005	0	0	0	0.0646766
	NARS				0.00248756	0.00149254	0.00199005	0	0	0	0.00646766
	WNAR				0.000344828	0.000206897	0.000275862	0	0	0	0.000896552
	Study 2	5	33	6		1		1			4		0.181818
	NARS				0	0.030303	0	0.030303	0	0	0.121212
	NARS				0	0.00606061	0	0.00606061	0	0	0.0242424
	WNAR				0	0.000137931	0	0.000137931	0	0	0.000551724
	Study 3	6	331	37		9			21		7		0.111782
	NARS				0	0.0271903	0	0	0.0634441	0	0.021148
	NARS				0	0.00453172	0	0	0.010574	0	0.00352467
	WNAR				0	0.00103448	0	0	0.00241379	0	0.000804598
	Study 4	7	313	78		20				42	16		0.249201
	NARS				0	0.0638978	0	0	0	0.134185	0.0511182
	NARS				0	0.00912825	0	0	0	0.0191693	0.0073026
	WNAR				0	0.00197044	0	0	0	0.00413793	0.00157635
	Study 5	5	326	48		24			7	13	4		0.147239
	NARS				0	0.0736196	0	0	0.0214724	0.0398773	0.0122699
	NARS				0	0.0147239	0	0	0.00429448	0.00797546	0.00245399
	WNAR				0	0.00331034	0	0	0.000965517	0.0017931	0.000551724
	Study 6	10	246	56		24	1		22		9		0.227642
	NARS				0	0.097561	0.00406504	0	0.0894309	0	0.0365854
	NARS				0	0.0097561	0.000406504	0	0.00894309	0	0.00365854
	WNAR				0	0.00165517	6.89655e-05	0	0.00151724	0	0.00062069
	WNAR				0.000344828	0.00831527	0.000344828	0.000137931	0.00489655	0.00593103	0.00500164
											NAC to Nop Ratio		0.173677
											NAC to NoP of Covid-29		0.224

## Sheet: Results_Main
Day	Fraction Non-Adherent	Fraction Adherent	Percentage	Number of Participants			Day	New Cases
NAC1	0.021	0.979	2.1	21			1	21
NAC2	0.019	0.981	1.9	19			2	0
NAC3	0.024	0.976	2.4	24			3	5
NAC4	0.018	0.982	1.8	18			4	0
NAC5	0.023	0.977	2.3	23	105		5	5
NAC6	0.024	0.976	2.4	24			6	1
NAC7	0.025	0.975	2.5	25			7	1
NAC8	0.024	0.976	2.4	24			8	0
NAC9	0.022	0.978	2.2	22			9	0
NAC10	0.024	0.976	2.4	24			10	2
				224
DAY	P(NA)	P(ConRel)	P(HeaRel)	P(PatRel)	P(SocRel)	P(TheRel)
0	0	0	0	0	0	0
0.0416667	0.002	0	0	0.002	0	0
0.0833333	0.003	0	0	0.002	0	0.001
0.125	0.003	0	0	0.002	0	0.001
0.166667	0.004	0	0	0.002	0	0.002
0.208333	0.005	0.001	0	0.002	0	0.002
0.25	0.006	0.002	0	0.002	0	0.002
0.291667	0.007	0.002	0	0.002	0	0.003
0.333333	0.009	0.002	0	0.004	0	0.003
0.375	0.01	0.002	0	0.004	0	0.004
0.416667	0.01	0.002	0	0.004	0	0.004
0.458333	0.012	0.003	0	0.005	0	0.004
0.5	0.013	0.003	0	0.005	0	0.005
0.541667	0.014	0.003	0	0.006	0	0.005
0.583333	0.015	0.004	0	0.006	0	0.005
0.625	0.015	0.004	0	0.006	0	0.005
0.666667	0.015	0.004	0	0.006	0	0.005
0.708333	0.017	0.004	0	0.007	0	0.006
0.75	0.017	0.004	0	0.007	0	0.006
0.791667	0.018	0.005	0	0.007	0	0.006
0.833333	0.019	0.005	0	0.008	0	0.006
0.875	0.02	0.005	0	0.008	0	0.007
0.916667	0.022	0.005	0	0.01	0	0.007
0.958333	0.024	0.006	0	0.01	0	0.008
1	0.024	0.006	0	0.01	0	0.008
1.04167	0.024	0.006	0	0.01	0	0.008
1.08333	0.026	0.007	0	0.01	0	0.009
1.125	0.027	0.007	0	0.01	0	0.01
1.16667	0.029	0.007	0.001	0.011	0	0.01
1.20833	0.029	0.007	0.001	0.011	0	0.01
1.25	0.03	0.007	0.001	0.012	0	0.01
1.29167	0.031	0.007	0.001	0.012	0	0.011
1.33333	0.033	0.008	0.001	0.012	0	0.012
1.375	0.033	0.008	0.001	0.012	0	0.012
1.41667	0.035	0.008	0.002	0.013	0	0.012
1.45833	0.036	0.009	0.002	0.013	0	0.012
1.5	0.038	0.009	0.002	0.015	0	0.012
1.54167	0.039	0.009	0.002	0.015	0	0.013
1.58333	0.039	0.009	0.002	0.015	0	0.013
1.625	0.039	0.009	0.002	0.015	0	0.013
1.66667	0.04	0.009	0.002	0.015	0	0.014
1.70833	0.043	0.009	0.002	0.017	0	0.015
1.75	0.043	0.009	0.002	0.017	0	0.015
1.79167	0.043	0.009	0.002	0.017	0	0.015
1.83333	0.044	0.01	0.002	0.017	0	0.015
1.875	0.046	0.01	0.002	0.018	0	0.016
1.91667	0.046	0.01	0.002	0.018	0	0.016
1.95833	0.046	0.01	0.002	0.018	0	0.016
2	0.046	0.01	0.002	0.018	0	0.016
2.04167	0.047	0.011	0.002	0.018	0	0.016
2.08333	0.051	0.012	0.002	0.02	0	0.017
2.125	0.052	0.012	0.002	0.02	0	0.018
2.16667	0.052	0.012	0.002	0.02	0	0.018
2.20833	0.053	0.012	0.002	0.021	0	0.018
2.25	0.055	0.013	0.002	0.021	0	0.019
2.29167	0.055	0.013	0.002	0.021	0	0.019
2.33333	0.056	0.013	0.002	0.022	0	0.019
2.375	0.056	0.013	0.002	0.022	0	0.019
2.41667	0.057	0.013	0.002	0.022	0	0.02
2.45833	0.057	0.013	0.002	0.022	0	0.02
2.5	0.058	0.014	0.002	0.022	0	0.02
2.54167	0.059	0.014	0.002	0.022	0	0.021
2.58333	0.061	0.014	0.002	0.023	0	0.022
2.625	0.062	0.014	0.002	0.024	0	0.022
2.66667	0.062	0.014	0.002	0.024	0	0.022
2.70833	0.063	0.015	0.002	0.024	0	0.022
2.75	0.065	0.015	0.002	0.026	0	0.022
2.79167	0.067	0.016	0.002	0.026	0	0.023
2.83333	0.067	0.016	0.002	0.026	0	0.023
2.875	0.069	0.016	0.002	0.027	0	0.024
2.91667	0.069	0.016	0.002	0.027	0	0.024
2.95833	0.069	0.016	0.002	0.027	0	0.024
3	0.07	0.016	0.002	0.027	0.001	0.024
3.04167	0.073	0.017	0.002	0.028	0.001	0.025
3.08333	0.074	0.017	0.002	0.029	0.001	0.025
3.125	0.076	0.018	0.002	0.03	0.001	0.025
3.16667	0.077	0.018	0.002	0.03	0.001	0.026
3.20833	0.077	0.018	0.002	0.03	0.001	0.026
3.25	0.078	0.018	0.002	0.03	0.001	0.027
3.29167	0.079	0.018	0.002	0.031	0.001	0.027
3.33333	0.08	0.018	0.002	0.032	0.001	0.027
3.375	0.082	0.019	0.002	0.032	0.001	0.028
3.41667	0.082	0.019	0.002	0.032	0.001	0.028
3.45833	0.084	0.019	0.002	0.033	0.001	0.029
3.5	0.084	0.019	0.002	0.033	0.001	0.029
3.54167	0.086	0.02	0.002	0.034	0.001	0.029
3.58333	0.087	0.02	0.002	0.034	0.001	0.03
3.625	0.089	0.021	0.002	0.035	0.001	0.03
3.66667	0.089	0.021	0.002	0.035	0.001	0.03
3.70833	0.089	0.021	0.002	0.035	0.001	0.03
3.75	0.091	0.021	0.002	0.036	0.001	0.031
3.79167	0.091	0.021	0.002	0.036	0.001	0.031
3.83333	0.092	0.021	0.002	0.037	0.001	0.031
3.875	0.093	0.021	0.002	0.037	0.001	0.032
3.91667	0.093	0.021	0.002	0.037	0.001	0.032
3.95833	0.094	0.021	0.002	0.038	0.001	0.032
4	0.095	0.021	0.002	0.038	0.001	0.033
4.04167	0.096	0.021	0.002	0.038	0.001	0.034
4.08333	0.097	0.022	0.002	0.038	0.001	0.034
4.125	0.098	0.022	0.002	0.039	0.001	0.034
4.16667	0.098	0.022	0.002	0.039	0.001	0.034
4.20833	0.098	0.022	0.002	0.039	0.001	0.034
4.25	0.098	0.022	0.002	0.039	0.001	0.034
4.29167	0.098	0.022	0.002	0.039	0.001	0.034
4.33333	0.099	0.022	0.002	0.04	0.001	0.034
4.375	0.1	0.023	0.002	0.04	0.001	0.034
4.41667	0.101	0.023	0.002	0.04	0.001	0.035
4.45833	0.105	0.024	0.003	0.041	0.001	0.036
4.5	0.106	0.024	0.003	0.042	0.001	0.036
4.54167	0.106	0.024	0.003	0.042	0.001	0.036
4.58333	0.106	0.024	0.003	0.042	0.001	0.036
4.625	0.108	0.024	0.003	0.043	0.001	0.037
4.66667	0.11	0.025	0.003	0.044	0.001	0.037
4.70833	0.112	0.025	0.003	0.045	0.001	0.038
4.75	0.112	0.025	0.003	0.045	0.001	0.038
4.79167	0.112	0.025	0.003	0.045	0.001	0.038
4.83333	0.113	0.025	0.003	0.046	0.001	0.038
4.875	0.114	0.026	0.003	0.046	0.001	0.038
4.91667	0.116	0.026	0.004	0.046	0.001	0.039
4.95833	0.118	0.026	0.004	0.047	0.001	0.04
5	0.119	0.027	0.004	0.047	0.001	0.04
5.04167	0.119	0.027	0.004	0.047	0.001	0.04
5.08333	0.12	0.027	0.004	0.048	0.001	0.04
5.125	0.12	0.027	0.004	0.048	0.001	0.04
5.16667	0.121	0.027	0.004	0.048	0.001	0.041
5.20833	0.122	0.027	0.004	0.049	0.001	0.041
5.25	0.123	0.028	0.004	0.049	0.001	0.041
5.29167	0.124	0.028	0.004	0.049	0.001	0.042
5.33333	0.125	0.028	0.004	0.049	0.001	0.043
5.375	0.126	0.028	0.004	0.05	0.001	0.043
5.41667	0.126	0.028	0.004	0.05	0.001	0.043
5.45833	0.129	0.029	0.004	0.051	0.001	0.044
5.5	0.129	0.029	0.004	0.051	0.001	0.044
5.54167	0.13	0.03	0.004	0.051	0.001	0.044
5.58333	0.13	0.03	0.004	0.051	0.001	0.044
5.625	0.132	0.03	0.004	0.052	0.001	0.045
5.66667	0.132	0.03	0.004	0.052	0.001	0.045
5.70833	0.133	0.03	0.004	0.053	0.001	0.045
5.75	0.135	0.03	0.004	0.054	0.001	0.046
5.79167	0.135	0.03	0.004	0.054	0.001	0.046
5.83333	0.137	0.031	0.004	0.054	0.002	0.046
5.875	0.137	0.031	0.004	0.054	0.002	0.046
5.91667	0.14	0.031	0.004	0.056	0.002	0.047
5.95833	0.14	0.031	0.004	0.056	0.002	0.047
6	0.142	0.032	0.004	0.056	0.002	0.048
6.04167	0.142	0.032	0.004	0.056	0.002	0.048
6.08333	0.145	0.033	0.005	0.056	0.002	0.049
6.125	0.146	0.033	0.005	0.057	0.002	0.049
6.16667	0.146	0.033	0.005	0.057	0.002	0.049
6.20833	0.147	0.033	0.005	0.058	0.002	0.049
6.25	0.147	0.033	0.005	0.058	0.002	0.049
6.29167	0.148	0.033	0.005	0.058	0.002	0.05
6.33333	0.148	0.033	0.005	0.058	0.002	0.05
6.375	0.15	0.033	0.005	0.06	0.002	0.05
6.41667	0.151	0.033	0.005	0.06	0.002	0.051
6.45833	0.152	0.034	0.005	0.06	0.002	0.051
6.5	0.153	0.034	0.005	0.061	0.002	0.051
6.54167	0.155	0.034	0.005	0.062	0.002	0.052
6.58333	0.155	0.034	0.005	0.062	0.002	0.052
6.625	0.155	0.034	0.005	0.062	0.002	0.052
6.66667	0.156	0.035	0.005	0.062	0.002	0.052
6.70833	0.156	0.035	0.005	0.062	0.002	0.052
6.75	0.157	0.035	0.005	0.062	0.002	0.053
6.79167	0.157	0.035	0.005	0.062	0.002	0.053
6.83333	0.159	0.036	0.005	0.063	0.002	0.053
6.875	0.16	0.036	0.005	0.063	0.002	0.054
6.91667	0.16	0.036	0.005	0.063	0.002	0.054
6.95833	0.16	0.036	0.005	0.063	0.002	0.054
7	0.16	0.036	0.005	0.063	0.002	0.054
7.04167	0.161	0.036	0.005	0.063	0.002	0.055
7.08333	0.166	0.037	0.005	0.065	0.003	0.056
7.125	0.166	0.037	0.005	0.065	0.003	0.056
7.16667	0.167	0.038	0.005	0.065	0.003	0.056
7.20833	0.168	0.038	0.005	0.066	0.003	0.056
7.25	0.168	0.038	0.005	0.067	0.003	0.056
7.29167	0.17	0.038	0.005	0.068	0.003	0.057
7.33333	0.171	0.038	0.005	0.069	0.003	0.057
7.375	0.172	0.039	0.005	0.069	0.003	0.057
7.41667	0.174	0.039	0.005	0.07	0.003	0.058
7.45833	0.174	0.039	0.005	0.07	0.003	0.058
7.5	0.174	0.039	0.005	0.07	0.003	0.058
7.54167	0.174	0.039	0.005	0.07	0.003	0.058
7.58333	0.176	0.04	0.005	0.071	0.003	0.058
7.625	0.177	0.04	0.005	0.071	0.003	0.059
7.66667	0.178	0.04	0.005	0.072	0.003	0.059
7.70833	0.178	0.04	0.005	0.072	0.003	0.059
7.75	0.18	0.041	0.005	0.072	0.003	0.06
7.79167	0.18	0.041	0.005	0.072	0.003	0.06
7.83333	0.181	0.042	0.005	0.072	0.003	0.06
7.875	0.181	0.042	0.005	0.072	0.003	0.06
7.91667	0.183	0.042	0.005	0.074	0.003	0.06
7.95833	0.183	0.042	0.005	0.074	0.003	0.06
8	0.184	0.042	0.005	0.075	0.003	0.06
8.04167	0.184	0.042	0.005	0.075	0.003	0.06
8.08333	0.185	0.042	0.005	0.075	0.003	0.061
8.125	0.185	0.042	0.005	0.075	0.003	0.061
8.16667	0.185	0.042	0.005	0.075	0.003	0.061
8.20833	0.186	0.042	0.005	0.075	0.003	0.062
8.25	0.187	0.043	0.005	0.075	0.003	0.062
8.29167	0.188	0.043	0.005	0.075	0.003	0.063
8.33333	0.189	0.043	0.005	0.076	0.003	0.063
8.375	0.192	0.044	0.006	0.076	0.003	0.064
8.41667	0.192	0.044	0.006	0.076	0.003	0.064
8.45833	0.192	0.044	0.006	0.076	0.003	0.064
8.5	0.194	0.044	0.006	0.078	0.003	0.064
8.54167	0.194	0.044	0.006	0.078	0.003	0.064
8.58333	0.195	0.044	0.006	0.078	0.003	0.065
8.625	0.196	0.045	0.006	0.078	0.003	0.065
8.66667	0.199	0.046	0.006	0.079	0.003	0.066
8.70833	0.2	0.046	0.006	0.08	0.003	0.066
8.75	0.2	0.046	0.006	0.08	0.003	0.066
8.79167	0.2	0.046	0.006	0.08	0.003	0.066
8.83333	0.2	0.046	0.006	0.08	0.003	0.066
8.875	0.202	0.047	0.006	0.081	0.003	0.066
8.91667	0.202	0.047	0.006	0.081	0.003	0.066
8.95833	0.202	0.047	0.006	0.081	0.003	0.066
9	0.203	0.047	0.006	0.081	0.003	0.067
9.04167	0.205	0.048	0.006	0.081	0.003	0.068
9.08333	0.205	0.048	0.006	0.081	0.003	0.068
9.125	0.205	0.048	0.006	0.081	0.003	0.068
9.16667	0.206	0.048	0.006	0.082	0.003	0.068
9.20833	0.207	0.048	0.006	0.083	0.003	0.068
9.25	0.209	0.049	0.006	0.084	0.003	0.068
9.29167	0.209	0.049	0.006	0.084	0.003	0.068
9.33333	0.211	0.049	0.006	0.085	0.003	0.069
9.375	0.211	0.049	0.006	0.085	0.003	0.069
9.41667	0.212	0.049	0.006	0.085	0.003	0.07
9.45833	0.212	0.049	0.006	0.085	0.003	0.07
9.5	0.213	0.049	0.006	0.086	0.003	0.07
9.54167	0.214	0.049	0.006	0.086	0.003	0.071
9.58333	0.215	0.049	0.006	0.087	0.003	0.071
9.625	0.216	0.049	0.006	0.088	0.003	0.071
9.66667	0.217	0.049	0.006	0.088	0.003	0.072
9.70833	0.219	0.05	0.007	0.088	0.003	0.072
9.75	0.219	0.05	0.007	0.088	0.003	0.072
9.79167	0.22	0.05	0.007	0.088	0.003	0.073
9.83333	0.221	0.051	0.007	0.088	0.003	0.073
9.875	0.223	0.051	0.007	0.09	0.003	0.073
9.91667	0.223	0.051	0.007	0.09	0.003	0.073
9.95833	0.224	0.051	0.007	0.091	0.003	0.073
10	0.224	0.051	0.007	0.091	0.003	0.073

## Sheet: Results_Main_Drilldown
NAF	Count(NAF)	Percentage	Percentage		Dimension	Percentage
SocSup	0.002	0.888889	0.888889		SocRel	1.33333
HeaAcc	0.001	0.444444	0.444444		PatRel	40.4444
NoMed	0.003	1.33333	1.33333		ConRel	22.6667
Forgot	0.041	18.2222	18.2222		HeaRel	3.11111
Other	0.047	20.8889	20.8889		TheRel	32.4444
NoSym	0.051	22.6667	22.6667
ClinImp	0.001	0.444444	0.444444		Total	100
NoTab	0.004	1.77778	1.77778
MedDel	0.001	0.444444	0.444444
PriKno	0.001	0.444444	0.444444
SidEff	0.073	32.4444	32.4444
Total	0.225	100	100

## Sheet: Improvements
NAP
NAR
		Factor	Original WNAR	Change %	New WNAR	Measure
PatRel
		Forgot	0.00489655	0.2	0.00391724	app or device
		Other	0.00500164	0.2	0.00400131	think of some
		Asymptomatic	0.00593103	0.2	0.00474483	through education/tests	can be achieved and (single point of failure and high probability)
		Side Effects	0.00831527	0.2	0.00665222	through education and incentives
HeaRel
ConRel
TheRel

## Sheet: Results_Improvement
NAF	Count(NAF)	Percentage	Percentage		Dimension	Percentage
SocSup	0.002	1.06383	1.06383		SocRel	1.59574
HeaAcc	0.001	0.531915	0.531915		PatRel	40.4255
NoMed	0.003	1.59574	1.59574		ConRel	22.3404
Forgot	0.035	18.617	18.617		HeaRel	3.7234
Other	0.038	20.2128	20.2128		TheRel	31.9149
NoSym	0.042	22.3404	22.3404
ClinImp	0.001	0.531915	0.531915		Total	100
NoTab	0.004	2.12766	2.12766
MedDel	0.001	0.531915	0.531915
PriKno	0.001	0.531915	0.531915
SidEff	0.06	31.9149	31.9149
Total	0.188	100	100
DAY	P(NA)	P(ConRel)	P(HeaRel)	P(PatRel)	P(SocRel)	P(TheRel)
0	0	0	0	0	0	0
0.0416667	0.002	0	0	0.002	0	0
0.0833333	0.003	0	0	0.002	0	0.001
0.125	0.003	0	0	0.002	0	0.001
0.166667	0.003	0	0	0.002	0	0.001
0.208333	0.004	0	0	0.002	0	0.002
0.25	0.005	0.001	0	0.002	0	0.002
0.291667	0.006	0.002	0	0.002	0	0.002
0.333333	0.006	0.002	0	0.002	0	0.002
0.375	0.008	0.002	0	0.003	0	0.003
0.416667	0.009	0.002	0	0.004	0	0.003
0.458333	0.01	0.002	0	0.004	0	0.004
0.5	0.01	0.002	0	0.004	0	0.004
0.541667	0.011	0.002	0	0.005	0	0.004
0.583333	0.012	0.003	0	0.005	0	0.004
0.625	0.013	0.003	0	0.005	0	0.005
0.666667	0.014	0.003	0	0.006	0	0.005
0.708333	0.014	0.003	0	0.006	0	0.005
0.75	0.015	0.004	0	0.006	0	0.005
0.791667	0.015	0.004	0	0.006	0	0.005
0.833333	0.015	0.004	0	0.006	0	0.005
0.875	0.017	0.004	0	0.007	0	0.006
0.916667	0.017	0.004	0	0.007	0	0.006
0.958333	0.018	0.005	0	0.007	0	0.006
1	0.019	0.005	0	0.008	0	0.006
1.04167	0.019	0.005	0	0.008	0	0.006
1.08333	0.02	0.005	0	0.008	0	0.007
1.125	0.021	0.005	0	0.009	0	0.007
1.16667	0.024	0.005	0.001	0.01	0	0.008
1.20833	0.025	0.006	0.001	0.01	0	0.008
1.25	0.025	0.006	0.001	0.01	0	0.008
1.29167	0.025	0.006	0.001	0.01	0	0.008
1.33333	0.026	0.006	0.001	0.01	0	0.009
1.375	0.027	0.007	0.001	0.01	0	0.009
1.41667	0.029	0.007	0.002	0.01	0	0.01
1.45833	0.03	0.007	0.002	0.011	0	0.01
1.5	0.03	0.007	0.002	0.011	0	0.01
1.54167	0.031	0.007	0.002	0.012	0	0.01
1.58333	0.032	0.007	0.002	0.012	0	0.011
1.625	0.032	0.007	0.002	0.012	0	0.011
1.66667	0.034	0.008	0.002	0.012	0	0.012
1.70833	0.034	0.008	0.002	0.012	0	0.012
1.75	0.035	0.008	0.002	0.013	0	0.012
1.79167	0.036	0.009	0.002	0.013	0	0.012
1.83333	0.038	0.009	0.002	0.015	0	0.012
1.875	0.038	0.009	0.002	0.015	0	0.012
1.91667	0.039	0.009	0.002	0.015	0	0.013
1.95833	0.039	0.009	0.002	0.015	0	0.013
2	0.039	0.009	0.002	0.015	0	0.013
2.04167	0.039	0.009	0.002	0.015	0	0.013
2.08333	0.04	0.009	0.002	0.015	0	0.014
2.125	0.042	0.009	0.002	0.017	0	0.014
2.16667	0.043	0.009	0.002	0.017	0	0.015
2.20833	0.043	0.009	0.002	0.017	0	0.015
2.25	0.043	0.009	0.002	0.017	0	0.015
2.29167	0.044	0.01	0.002	0.017	0	0.015
2.33333	0.045	0.01	0.002	0.017	0	0.016
2.375	0.046	0.01	0.002	0.018	0	0.016
2.41667	0.046	0.01	0.002	0.018	0	0.016
2.45833	0.046	0.01	0.002	0.018	0	0.016
2.5	0.046	0.01	0.002	0.018	0	0.016
2.54167	0.046	0.01	0.002	0.018	0	0.016
2.58333	0.051	0.012	0.002	0.02	0	0.017
2.625	0.051	0.012	0.002	0.02	0	0.017
2.66667	0.052	0.012	0.002	0.02	0	0.018
2.70833	0.052	0.012	0.002	0.02	0	0.018
2.75	0.054	0.012	0.002	0.022	0	0.018
2.79167	0.055	0.012	0.002	0.022	0	0.019
2.83333	0.056	0.013	0.002	0.022	0	0.019
2.875	0.056	0.013	0.002	0.022	0	0.019
2.91667	0.057	0.013	0.002	0.023	0	0.019
2.95833	0.057	0.013	0.002	0.023	0	0.019
3	0.059	0.013	0.002	0.023	0.001	0.02
3.04167	0.059	0.013	0.002	0.023	0.001	0.02
3.08333	0.059	0.013	0.002	0.023	0.001	0.02
3.125	0.06	0.014	0.002	0.023	0.001	0.02
3.16667	0.06	0.014	0.002	0.023	0.001	0.02
3.20833	0.063	0.014	0.002	0.024	0.001	0.022
3.25	0.064	0.014	0.002	0.025	0.001	0.022
3.29167	0.064	0.014	0.002	0.025	0.001	0.022
3.33333	0.064	0.014	0.002	0.025	0.001	0.022
3.375	0.065	0.015	0.002	0.025	0.001	0.022
3.41667	0.066	0.015	0.002	0.026	0.001	0.022
3.45833	0.066	0.015	0.002	0.026	0.001	0.022
3.5	0.068	0.016	0.002	0.026	0.001	0.023
3.54167	0.069	0.016	0.002	0.027	0.001	0.023
3.58333	0.071	0.016	0.002	0.028	0.001	0.024
3.625	0.071	0.016	0.002	0.028	0.001	0.024
3.66667	0.071	0.016	0.002	0.028	0.001	0.024
3.70833	0.071	0.016	0.002	0.028	0.001	0.024
3.75	0.071	0.016	0.002	0.028	0.001	0.024
3.79167	0.074	0.017	0.002	0.029	0.001	0.025
3.83333	0.074	0.017	0.002	0.029	0.001	0.025
3.875	0.075	0.017	0.002	0.03	0.001	0.025
3.91667	0.077	0.018	0.002	0.031	0.001	0.025
3.95833	0.078	0.018	0.002	0.031	0.001	0.026
4	0.078	0.018	0.002	0.031	0.001	0.026
4.04167	0.078	0.018	0.002	0.031	0.001	0.026
4.08333	0.08	0.018	0.002	0.032	0.001	0.027
4.125	0.08	0.018	0.002	0.032	0.001	0.027
4.16667	0.081	0.018	0.002	0.033	0.001	0.027
4.20833	0.083	0.019	0.002	0.033	0.001	0.028
4.25	0.083	0.019	0.002	0.033	0.001	0.028
4.29167	0.084	0.019	0.002	0.033	0.001	0.029
4.33333	0.085	0.019	0.002	0.034	0.001	0.029
4.375	0.085	0.019	0.002	0.034	0.001	0.029
4.41667	0.086	0.02	0.002	0.034	0.001	0.029
4.45833	0.087	0.02	0.003	0.034	0.001	0.029
4.5	0.09	0.021	0.003	0.035	0.001	0.03
4.54167	0.09	0.021	0.003	0.035	0.001	0.03
4.58333	0.09	0.021	0.003	0.035	0.001	0.03
4.625	0.09	0.021	0.003	0.035	0.001	0.03
4.66667	0.092	0.021	0.003	0.036	0.001	0.031
4.70833	0.092	0.021	0.003	0.036	0.001	0.031
4.75	0.092	0.021	0.003	0.036	0.001	0.031
4.79167	0.093	0.021	0.003	0.037	0.001	0.031
4.83333	0.094	0.021	0.003	0.037	0.001	0.032
4.875	0.094	0.021	0.003	0.037	0.001	0.032
4.91667	0.095	0.021	0.004	0.037	0.001	0.032
4.95833	0.096	0.021	0.004	0.038	0.001	0.032
5	0.097	0.021	0.004	0.038	0.001	0.033
5.04167	0.097	0.021	0.004	0.038	0.001	0.033
5.08333	0.099	0.022	0.004	0.038	0.001	0.034
5.125	0.099	0.022	0.004	0.038	0.001	0.034
5.16667	0.1	0.022	0.004	0.039	0.001	0.034
5.20833	0.1	0.022	0.004	0.039	0.001	0.034
5.25	0.1	0.022	0.004	0.039	0.001	0.034
5.29167	0.1	0.022	0.004	0.039	0.001	0.034
5.33333	0.1	0.022	0.004	0.039	0.001	0.034
5.375	0.101	0.022	0.004	0.04	0.001	0.034
5.41667	0.101	0.022	0.004	0.04	0.001	0.034
5.45833	0.102	0.023	0.004	0.04	0.001	0.034
5.5	0.103	0.023	0.004	0.04	0.001	0.035
5.54167	0.104	0.023	0.004	0.041	0.001	0.035
5.58333	0.107	0.024	0.004	0.042	0.001	0.036
5.625	0.107	0.024	0.004	0.042	0.001	0.036
5.66667	0.107	0.024	0.004	0.042	0.001	0.036
5.70833	0.107	0.024	0.004	0.042	0.001	0.036
5.75	0.107	0.024	0.004	0.042	0.001	0.036
5.79167	0.11	0.024	0.004	0.044	0.001	0.037
5.83333	0.112	0.025	0.004	0.044	0.002	0.037
5.875	0.114	0.025	0.004	0.045	0.002	0.038
5.91667	0.114	0.025	0.004	0.045	0.002	0.038
5.95833	0.114	0.025	0.004	0.045	0.002	0.038
6	0.114	0.025	0.004	0.045	0.002	0.038
6.04167	0.115	0.025	0.004	0.046	0.002	0.038
6.08333	0.117	0.026	0.005	0.046	0.002	0.038
6.125	0.118	0.026	0.005	0.046	0.002	0.039
6.16667	0.118	0.026	0.005	0.046	0.002	0.039
6.20833	0.12	0.026	0.005	0.047	0.002	0.04
6.25	0.121	0.027	0.005	0.047	0.002	0.04
6.29167	0.121	0.027	0.005	0.047	0.002	0.04
6.33333	0.121	0.027	0.005	0.047	0.002	0.04
6.375	0.122	0.027	0.005	0.048	0.002	0.04
6.41667	0.122	0.027	0.005	0.048	0.002	0.04
6.45833	0.123	0.027	0.005	0.048	0.002	0.041
6.5	0.124	0.027	0.005	0.049	0.002	0.041
6.54167	0.125	0.028	0.005	0.049	0.002	0.041
6.58333	0.125	0.028	0.005	0.049	0.002	0.041
6.625	0.127	0.028	0.005	0.049	0.002	0.043
6.66667	0.127	0.028	0.005	0.049	0.002	0.043
6.70833	0.128	0.028	0.005	0.05	0.002	0.043
6.75	0.128	0.028	0.005	0.05	0.002	0.043
6.79167	0.129	0.028	0.005	0.051	0.002	0.043
6.83333	0.131	0.029	0.005	0.051	0.002	0.044
6.875	0.131	0.029	0.005	0.051	0.002	0.044
6.91667	0.132	0.03	0.005	0.051	0.002	0.044
6.95833	0.132	0.03	0.005	0.051	0.002	0.044
7	0.133	0.03	0.005	0.051	0.002	0.045
7.04167	0.134	0.03	0.005	0.052	0.002	0.045
7.08333	0.135	0.03	0.005	0.052	0.003	0.045
7.125	0.136	0.03	0.005	0.053	0.003	0.045
7.16667	0.138	0.03	0.005	0.054	0.003	0.046
7.20833	0.138	0.03	0.005	0.054	0.003	0.046
7.25	0.138	0.03	0.005	0.054	0.003	0.046
7.29167	0.139	0.031	0.005	0.054	0.003	0.046
7.33333	0.139	0.031	0.005	0.054	0.003	0.046
7.375	0.141	0.031	0.005	0.055	0.003	0.047
7.41667	0.142	0.031	0.005	0.056	0.003	0.047
7.45833	0.142	0.031	0.005	0.056	0.003	0.047
7.5	0.144	0.032	0.005	0.056	0.003	0.048
7.54167	0.144	0.032	0.005	0.056	0.003	0.048
7.58333	0.144	0.032	0.005	0.056	0.003	0.048
7.625	0.146	0.033	0.005	0.056	0.003	0.049
7.66667	0.147	0.033	0.005	0.057	0.003	0.049
7.70833	0.147	0.033	0.005	0.057	0.003	0.049
7.75	0.148	0.033	0.005	0.058	0.003	0.049
7.79167	0.148	0.033	0.005	0.058	0.003	0.049
7.83333	0.148	0.033	0.005	0.058	0.003	0.049
7.875	0.149	0.033	0.005	0.058	0.003	0.05
7.91667	0.149	0.033	0.005	0.058	0.003	0.05
7.95833	0.15	0.033	0.005	0.059	0.003	0.05
8	0.151	0.033	0.005	0.06	0.003	0.05
8.04167	0.153	0.034	0.005	0.06	0.003	0.051
8.08333	0.153	0.034	0.005	0.06	0.003	0.051
8.125	0.154	0.034	0.005	0.061	0.003	0.051
8.16667	0.156	0.034	0.005	0.062	0.003	0.052
8.20833	0.156	0.034	0.005	0.062	0.003	0.052
8.25	0.156	0.034	0.005	0.063	0.003	0.052
8.29167	0.156	0.034	0.005	0.063	0.003	0.052
8.33333	0.157	0.035	0.005	0.063	0.003	0.052
8.375	0.158	0.035	0.006	0.063	0.003	0.052
8.41667	0.159	0.035	0.006	0.063	0.003	0.053
8.45833	0.159	0.035	0.006	0.063	0.003	0.053
8.5	0.159	0.035	0.006	0.063	0.003	0.053
8.54167	0.161	0.036	0.006	0.064	0.003	0.053
8.58333	0.162	0.036	0.006	0.064	0.003	0.054
8.625	0.162	0.036	0.006	0.064	0.003	0.054
8.66667	0.162	0.036	0.006	0.064	0.003	0.054
8.70833	0.162	0.036	0.006	0.064	0.003	0.054
8.75	0.162	0.036	0.006	0.064	0.003	0.054
8.79167	0.163	0.036	0.006	0.064	0.003	0.055
8.83333	0.166	0.037	0.006	0.066	0.003	0.055
8.875	0.167	0.037	0.006	0.066	0.003	0.056
8.91667	0.167	0.037	0.006	0.066	0.003	0.056
8.95833	0.168	0.038	0.006	0.066	0.003	0.056
9	0.168	0.038	0.006	0.066	0.003	0.056
9.04167	0.169	0.038	0.006	0.067	0.003	0.056
9.08333	0.169	0.038	0.006	0.067	0.003	0.056
9.125	0.171	0.038	0.006	0.068	0.003	0.057
9.16667	0.172	0.038	0.006	0.069	0.003	0.057
9.20833	0.173	0.038	0.006	0.07	0.003	0.057
9.25	0.175	0.039	0.006	0.07	0.003	0.058
9.29167	0.176	0.039	0.006	0.071	0.003	0.058
9.33333	0.176	0.039	0.006	0.071	0.003	0.058
9.375	0.176	0.039	0.006	0.071	0.003	0.058
9.41667	0.176	0.039	0.006	0.071	0.003	0.058
9.45833	0.178	0.04	0.006	0.072	0.003	0.058
9.5	0.178	0.04	0.006	0.072	0.003	0.058
9.54167	0.179	0.04	0.006	0.072	0.003	0.059
9.58333	0.18	0.04	0.006	0.073	0.003	0.059
9.625	0.18	0.04	0.006	0.073	0.003	0.059
9.66667	0.18	0.04	0.006	0.073	0.003	0.059
9.70833	0.183	0.041	0.007	0.073	0.003	0.06
9.75	0.183	0.041	0.007	0.073	0.003	0.06
9.79167	0.184	0.042	0.007	0.073	0.003	0.06
9.83333	0.184	0.042	0.007	0.073	0.003	0.06
9.875	0.185	0.042	0.007	0.074	0.003	0.06
9.91667	0.186	0.042	0.007	0.075	0.003	0.06
9.95833	0.186	0.042	0.007	0.075	0.003	0.06
10	0.187	0.042	0.007	0.076	0.003	0.06

## Sheet: Pill Count
Pills Before				Pills After
Day	Rate	Number		Day	Rate	Number
1	0.021	21		1	0.019	19
2	0.019	19		2	0.017	17
3	0.024	24		3	0.018	18
4	0.018	18		4	0.019	19
5	0.023	23		5	0.017	17
6	0.024	24		6	0.019	19
7	0.025	25		7	0.019	19		participants	1000
8	0.024	24		8	0.02	20		days	10
9	0.022	22		9	0.02	20		total pills	10000
10	0.024	24		10	0.019	19
Total		224		Total		187
								pills saved	percentage
Mean	5435				4445			37	0.0037
Mean P(NA)	0.224				0.187			0.037
