# Supplementary material for: Non-Adherence Tree Analysis (NATA)—An adherence improvement framework: A COVID-19 case study
Source: PLoS One. 2021 Feb 19;16(2):e0247109. doi: 10.1371/journal.pone.0247109 (PMC7895356; doi:10.1371/journal.pone.0247109)
Supplement: S1 Data — (ZIP) [file pone.0247109.s001.zip › NATA Weighted NARS per day v2.xlsx]

## Sheet: Sheet1
						NoTabs		SidEff		NoMed		ClinImp		Forgot		NoSym		Other
				Study	Participants	NARS/day	W NARS/day	NARS/day	W NARS/day	NARS/day	W NARS/day	NARS/day	W NARS/day	NARS/day	W NARS/day	NARS/day	W NARS/day	NARS/day	W NARS/day
				Study 1	201	0.00248756	0.000344828	0.00149254	0.000206897	0.00199005	0.000275862	0	0	0	0	0	0	0.00646766	0.000896552
				Study 2	33	0	0	0.00606061	0.000137931	0	0	0.00606061	0.000137931	0	0	0	0	0.0242424	0.000551724
				Study 3	331	0	0	0.00453172	0.00103448	0	0	0	0	0.010574	0.00241379	0	0	0.00352467	0.000804598
				Study 4	313	0	0	0.00912825	0.00197044	0	0	0	0	0	0	0.0191693	0.00413793	0.0073026	0.00157635
				Study 5	326	0	0	0.0147239	0.00331034	0	0	0	0	0.00429448	0.000965517	0.00797546	0.0017931	0.00245399	0.000551724
				Study 6	246	0	0	0.0097561	0.00165517	0.000406504	6.89655e-05	0	0	0.00894309	0.00151724	0	0	0.00365854	0.00062069
					1450
				Weighted Av			0.000344828		0.00831527		0.000344828		0.000137931		0.00489655		0.00593103		0.00500164
				Before			0.02		0.044		0.009		0.033		0.054		0.066		0.046
