# Supplementary material for: Non-Adherence Tree Analysis (NATA)—An adherence improvement framework: A COVID-19 case study
Source: PLoS One. 2021 Feb 19;16(2):e0247109. doi: 10.1371/journal.pone.0247109 (PMC7895356; doi:10.1371/journal.pone.0247109)
Supplement: S1 Data — (ZIP) [file pone.0247109.s001.zip › Table 1_NAFs, NARSs, NARs and WNARs from six studies.xlsx]

## Sheet: Sheet1
Study (S)	NoTabs	SidEff	NoMed	ClinImp	Forgot	NoSym	Other
S1 (NoP=201, DoM=10)	5	3	4	-	-	-	13
NARS	0.02488	0.01493	0.0199	-	-	-	0.06468
NAR (per day)	0.002488	0.001493	0.00199	-	-	-	0.006468
S2 (NoP=33, DoM=5)	-	1	-	1	-	-	4
NARS	-	0.0303	-	0.0303	-	-	0.1212
NAR (per day)	-	0.006061	-	0.006061	-	-	0.02424
S3 (NoP=331, DoM=6)	-	9	-	-	21	-	7
NARS	-	0.02719	-	-	0.06344	-	0.02115
NAR (per day)	-	0.004532	-	-	0.01057	-	0.003525
S4 (NoP=313, DoM=7)	-	20	-	-	-	42	16
NARS	-	0.0639	-	-	-	0.1342	0.05112
NAR (per day)	-	0.009128	-	-	-	0.01917	0.007303
S5 (NoP=326, DoM=5)	-	24	-	-	7	13	4
NARS	-	0.07362	-	-	0.02147	0.03988	0.01227
NAR (per day)	-	0.01472	-	-	0.004294	0.007975	0.002454
S6 (NoP=246, DoM=10)	-	24	1	-	22	-	9
NARS	-	0.09756	0.004065	-	0.08943	-	0.03659
NAR (per day)	-	0.009756	0.0004065	-	0.008943	-	0.003659
WNAR	0.0003448	0.008315	0.0003448	0.0001379	0.004897	0.005931	0.005002
